# Supplementary material for: Programmable site-selective labeling of oligonucleotides based on carbene catalysis
Source: Nat Commun. 2021 Mar 16;12:1681. doi: 10.1038/s41467-021-21839-4 (PMC7966772; doi:10.1038/s41467-021-21839-4)
Supplement: Supplementary file 5 — Source Data [file 41467_2021_21839_MOESM5_ESM.xlsx]

## Sheet: Figure 6b
Figure 6b	Denaturing PAGE analysis of the ligation visualized by SYBR gold

## Sheet: Figure 7c
Figure 7c	SDS-PAGE analysis of the cross-linking reaction visualized by silver and SYBR gold stains. Conditions: dsDNA (20 µM), T7 RNAP (6.8 µM), HEPES (40 mM), pH 7.4, Mg(OAc)2 (5 mM), NaCNBH3 (100 mM), 37 °C, 12 h

## Sheet: Figure 7e
Figure 7e	SDS-PAGE analysis of DNA-protein cross-linking in E. coli lysate. Conditions: dsDNA (20 µM), T7 RNAP (3.4 µM, for 1x), HEPES (40 mM), pH 7.4, Mg(OAc)2 (5 mM), NaCNBH3 (100 mM), 30% E. coli lysate, 37 °C, 12 h

## Sheet:  Supp. Figure 6 
Supplementary Figure 6			Primer extension assay with acetonylated duplex 8h

## Sheet:  Supp. Figure 8c
Supplementary Figure 8c			Reaction in the presence of protein
		c

## Sheet:  Supp. Figure 10c
Supplementary Figure 10c			SDS-PAGE analysis of the cross-linking reaction visualized by silver and SYBR gold stains. Conditions: dsDNA (13.5 µM), T7 RNAP (6.8 µM), HEPES (40 mM), pH 7.4, Mg(OAc)2 (5 mM), NaCNBH3 (100 mM), 37 ℃, 12 h
